# Supplementary material for: Coping Strategies Before Competition: The Role of Stress, Cognitive Appraisal, and Emotions
Source: Sports (Basel). 2025 Oct 16;13(10):366. doi: 10.3390/sports13100366 (PMC12568298; doi:10.3390/sports13100366)
Supplement: Supplementary file 1 [file sports-13-00366-s001.zip]

Archive with 1 entries (1 files):
- sports-3796230-supplementary.pdf
